# Supplementary material for: Comparative Evaluation of Tongue and Periodontal Pocket Microbiome in Relation to Helicobacter pylori Gastric Disease: 16S rRNA Gene Sequencing Analysis
Source: Antibiotics (Basel). 2025 Aug 6;14(8):804. doi: 10.3390/antibiotics14080804 (PMC12382620; doi:10.3390/antibiotics14080804)
Supplement: Supplementary file 1 [file antibiotics-14-00804-s001.zip]

Archive with 1 entries (1 files):
- antibiotics-3753118-supplementary.pdf
